# Supplementary material for: Theaflavin-3,3′-Digallate Inhibits Erastin-Induced Chondrocytes Ferroptosis via the Nrf2/GPX4 Signaling Pathway in Osteoarthritis
Source: Oxid Med Cell Longev. 2022 Nov 17;2022:3531995. doi: 10.1155/2022/3531995 (PMC9691334; doi:10.1155/2022/3531995)
Supplement: Supplementary Materials — Table S1: the key information of all antibodies used in our study is listed, and the graphical abstracts are available in supplementary files. [file 3531995.f1.zip]

Archive with 2 entries (2 files):
- Graphical abstract.docx
- TableS1.docx
